# Supplementary material for: Profiles of Killer Systems and Volatile Organic Compounds of Rowanberry and Rosehip-Inhabiting Yeasts Substantiate Implications for Biocontrol
Source: Foods. 2025 Jan 16;14(2):288. doi: 10.3390/foods14020288 (PMC11765129; doi:10.3390/foods14020288)
Supplement: Supplementary file 1 [file foods-14-00288-s001.zip › Table S1.xlsx]

## Sheet: Table S1
Table S1. Zone inhibition assay data of yeast strains isolated from spontaneous fermentations of rosehips and rowanberries. All experiments were carried out in triplicate and results presented as mean values of zone of inhibition measurements ± standard deviation.
			M. pulcherrima			H. uvarum			S. paradoxus			S. cerevisiae			P. anomala			P. kluyveri			T. delbrueckii
	Tester strains (Killer type)		SA-5-25.1	SA-5-25.3	SA-7-70	SA-4-20	RC-6-36	RC-4-4	SA-4-10	RC-2-40	RC-8-28	RC-3-11	RC-8-64	SA-N4	SA-4-39	RC-2-63	RC-8-20	SA-4-48	RC-6-31	SA-7-30	RC-2-70	RC-7-72	RC-2-72
	S. cerevisiae	α‘1	0.9±0.1	0.4±0.1	0.4±0.1	0.5±0.1	0.4±0.1	0.4±0.2	1.8±0.2	1.9±0.3	0.4±0.2	3.9±0.4	2.8±0.3	0.9±0.1	0.4±0.1	0.5±0.3	0.5±0.2	0.4±0.2	0.5±0.1	0.4±0.2	0.5±0.1	0.5±0.1	0.4±0.2
		K7 (K1)	0	0	0	0	0	0	0	0	0	1.8±0.2	1.7±0.2	0.4±0.2	0	0	0	0	0	0	0	0.5±0.3	0
		M437 (K2)	0	0	0	0	0	0	0	0	0	0	0	0.8±0.2	0	0	0	0	0	0	0	0	0
		MS300 (K28)	0	0	0	0	0	0	0	0.4±0.2	0.4±0.1	2.7±0.2	1.6±0.1	0	0.5±0.1	0.5±0.1	0.4±0.1	0	0	0	0	0	0
		SRB-15-4 (Klus)	0	0	0	0	0	0	0	0.5±0.1	0	1.4±0.3	0.9±0.1	0	0.5±0.2	0.4±0.2	0.5±0.1	0	0	0	0	0	0
	S. paradoxus	AML-15-66 (K66)	0	0	0	0	0	0	0	0	0	0.9±0.2	0.5±0.1	0	0	0.5±0.1	0.5±0.1	0	0	0	0	0	0
	M. pulcherrima	2-34 (K+)	0.3±0.1	0.5±0.2	0.4±0.2	0	0	0	0	0	0	0	0	0	0.5±0.1	0.5±0.2	0.4±0.2	0	0	0	0	0	0
		5-47 (K-)	0.5±0.2	0.4±0.1	0.5±0.1	0	0	0	0	0	0	0	0	0	0.4±0.2	0.5±0.2	0.5±0.2	0	0	0	0	0	0
	H. uvarum	3-8 (K-)	0.5±0.2	0.5±0.2	0.4±0.2	0	0	0	0	0	0	0	0	0	0	0	0	0	0	0	0	0	0
		1-14 (K-)	0.4±0.1	0.5±0.3	0.3±0.1	0	0	0	0	0	0	0	0	0	0.5±0.2	0.4±0.1	0.4±0.2	0	0	0	0	0	0
	P. fermentans	4-36 (K+)	0	0	0	0	0	0	0	0	0	0	0	0.8±0.2	0.4±0.1	0.5±0.1	0.5±0.1	0	0	0	0	0	0
		4-39 (K+)	0	0	0	0	0	0	0	0	0	0	0	0.9±0.1	0.5±0.2	0.5±0.2	0.3±0.1	0.5±0.2	0.3±0.1	0.4±0.3	0	0	0
	P. kluyveri	7-12 (K+)	0	0	0	0	0	0	0	0	0	0	0	0	0.3±0.2	0.4±0.3	0.4±0.2	0	0	0	0	0	0
		6-57 (K+)	0	0	0	0	0	0	0	0	0	0	0	0	0.5±0.1	0.3±0.2	0.5±0.2	0	0	0	0	0	0
	P. membranifaciens	8-41 (K+)	0.5±0.1	0.9±0.2	0.7±0.2	0	0	0	0	0	0	0	0	0	0	0	0	0	0	0	0	0	0
		8-47 (K+)	0.8±0.2	0.5±0.2	0.5±0.1	0	0	0	0	0	0	0	0	0	0	0	0	0	0	0	0	0	0
	T. delbrueckii	5-17 (K-)	0.4±0.1	0.3±0.2	0.5±0.2	0	0	0	0	0	0	0	0	0	0	0	0	0	0	0	0	0	0
		1-61 (K-)	0	0	0	0	0	0	0	0	0	0	0	0.4±0.2	0	0.4±0.2	0	0	0	0	0	0	0
															4-39 (K+)	RC-8-20	0.5	[0.36, 0.41, 0.43]	0.037			4-39 (K+)	RC-8-20	0.5	[0.51, 0.45, 0.42]	0.046	0.46
