# Supplementary material for: Profiles of Killer Systems and Volatile Organic Compounds of Rowanberry and Rosehip-Inhabiting Yeasts Substantiate Implications for Biocontrol
Source: Foods. 2025 Jan 16;14(2):288. doi: 10.3390/foods14020288 (PMC11765129; doi:10.3390/foods14020288)
Supplement: Supplementary file 1 [file foods-14-00288-s001.zip › Table S2.xlsx]

## Sheet: S2
Table S2. Volatile organic compounds produced by H. uvarum, M. pulcherrima, S. paradoxus, and S. cerevisiae, isolated from spontaneous fermentation of rowanberries and rosehips by the SPME technique.
No	Compound	CAS No	RI	GR	Control	HU SA	HU RC	MP SA	MP RC	SP SA	SP RC	SC SA	SC RC
1	Carbon dioxide*	124-38-9	nd	IO	2.64±1.47	6.13±3.26 ns	4.47±1.68 ns	2.41±0.4 ns	3.22±0.56 ns	1.42±0.29 ns	1.81±0.94 ns	3.42±0.53 ns	3.06±0.74 ns
2	Acetaldehyde	75-07-0	nd	AL	0.2±0.39	1.3±0.29	1.26±0.2 ns	0.41±0.14 ns	0.71±0.21 ns	0.37±0.14 ns	0.37±0.18 ns	0.42±0.09 ns	0.18±0.27 ns
3	Unknown*		nd		0.54±0.25	0.3±0.1 ns	0.12±0.07	0.36±0.08 ns	0.76±0.48 ns	0.85±0.24 ns	1.39±0.92 ns	0.49±0.13 ns	0.43±0.14 ns
4	Ethyl acetate	141-78-6	nd	ES	15.09±12.31	131.46±51.73	110.3±14.17	280.48±12.74	220.25±55.77	20.87±15.93 ns	30.43±17.16 ns	51.18±24.86 ns	33.56±23.64 ns
5	3-Methylbutanal*	590-86-3	nd	AL	0.76±1	0	0	0	0	1.06±0.55 ns	1.3±0.76 ns	2.61±1.3 ns	0.52±0.42 ns
6	Ethanol	64-17-5	nd	OH	6.65±3.72	27.63±3.68	24.87±2.52	34.87±0.68	42.02±2.85	31.23±6.47	36.22±5.77	33.93±2.83	38.37±1.45
7	Ethyl propionate	1105-37-3	nd	ES	4.63±1.7	25.25±7.89	24.95±3.56	32.78±5.4	24.94±9.94	8.9±1.19	11.15±2.48	8.38±2.92 ns	11.77±5.81
8	Ethyl 2-methylpropionate	97-62-1	nd	ES	1.72±2	0	0	0	0	1.71±0.86 ns	1.27±1.28 ns	0	0
9	Propyl acetate	109-60-4	nd	ES	0.69±0.57	6.13±3.72	4.31±0.9	15.34±1.48	11.56±3.46	1.51±0.87 ns	2.16±0.34	4.15±1.32	2.67±1.57 ns
10	2-Methylpropyl acetate	110-19-0	nd	ES	0.65±0.5	8.49±2.91	9.11±2.75	7.03±0.67	6.33±2.78	1.35±0.72 ns	1.58±0.28	1.12±0.31 ns	0.86±0.24 ns
11	Ethyl butanoate	105-54-4	1022	ES	0	1.69±0.67	1.58±0.4	0.69±0.35	2.01±0.19	8.6±4.42	12.39±4.8	4.46±3.57	6.33±3.69
12	Propyl propionate	106-36-5	1027	ES	7.62±2.86	0.35±0.24	0.28±0.15	0.71±0.17	1.02±0.61	6.73±5.19 ns	8.25±1.9 ns	1.86±1.78	2.98±1.49
13	Ethyl 3-methylbutanoate	108-64-5	1059	ES	0.01±0.01	0.03±0.04 ns	0.03±0.01	0.42±0.11	0.53±0.23	0.24±0.04	0.12±0.12	0.25±0.03	0.45±0.21
14	Butyl acetate	123-86-4	1063	ES	0	1.17±0.38	0.94±0.2	0	0	0	0	0	0
15	Unknown		1067		0	0.01±0.01	0.01±0	0	0.02±0.02	0.11±0.08	0.04±0.04	0.09±0.03	0.12±0.08
16	2-Methylpropyl propionate	540-41-1	1072	ES	0.54±0.27	0.56±0.3 ns	0.71±0.3 ns	0.23±0.08	0.43±0.18 ns	0.29±0.14 ns	0.28±0.31 ns	0.17±0.14	0.2±0.07
17	Unknown*		1079		0.34±0.21	0.19±0.06 ns	0.24±0.08 ns	0.3±0.14 ns	0.3±0.07 ns	0.08±0.05	0.1±0.08 ns	0.55±0.06 ns	0.49±0.32 ns
18	Unknown (hydrocarbon)*		1085		0.49±0.49	0.22±0.14 ns	0.18±0.11 ns	0.05±0.08 ns	0	0.11±0.14 ns	0	0.28±0.26 ns	0.34±0.38 ns
19	2-Methyl-1-propanol	78-83-1	1094	OH	0	3.06±1.04	6.32±3.23	5.81±0.57	14.54±3.68	12.26±3.78	13.62±3.78	10.22±1.65	10.81±1.49
20	3-Methylbutyl acetate	123-92-2	1112	ES	1.53±1.26	85.96±20.19	88.21±15.36	23.45±2.29	25.31±6.16	63.4±2.79	67.6±10.12	56.1±8.37	59.54±9.2
21	Ethylbenzene	100-41-4	1117	AR	4.35±2.08	0.93±0.3	1.06±0.13	0.66±0.77	1.94±0.69 ns	0.67±0.25	0.65±0.4	2.69±0.96 ns	2.88±0.83 ns
22	p-Xylene	108-38-3	1121	AR	7.66±3.54	0	0	1.08±0.66	4.08±1.73 ns	1.61±0.58	1.54±0.87	5.92±1.62 ns	6.22±1.2 ns
23	m-Xylene	95-47-6	1132	AR	0.92±0.54	0	0	0.05±0.03 ns	0.76±0.6 ns	0.21±0.2 ns	0.34±0.32 ns	0.57±0.47 ns	0.32±0.39 ns
24	2-Methylbutyl acetate	624-41-9	1132	ES	0	0.18±0.2	0.53±0.48	0.11±0.02	0.08±0.03	0.49±0.06	0.59±0.18	0.42±0.11	0.48±0.15
25	1-Butanol	71-36-3	1143	OH	0.59±0.36	0.45±0.22 ns	0.6±0.12 ns	0.1±0.06	0.33±0.17 ns	0.32±0.04 ns	0.39±0.06 ns	0.38±0.11 ns	0.36±0.1 ns
26	β-Myrcene	123-35-3	1153	TR	0	0.04±0.06	0.02±0.04 ns	0.24±0.05	0.36±0.04	0.77±0.26	0.94±0.21	0.52±0.09	0.52±0.22
27	o-Xylene	95-47-6	1166	AR	5.61±2.71	1.03±0.36	0.98±0.28	0.67±0.27	2.92±1.12 ns	2.39±1.38 ns	2.06±0.31 ns	3.58±1.56 ns	3.45±0.83 ns
28	2-Heptanone	110-43-0	1174	KT	0	0.18±0.06	0.17±0.08	0	0	0.8±0.16	0.67±0.23	0.81±0.39	0.79±0.42
29	3-Methylbutyl propionate	105-68-0	1180	ES	0	26.34±8.62	23.47±5.22	1.95±0.3	1.1±0.64	5.79±1.31	12.81±7.91	8.58±2.61	8.7±2.77
30	D-limonene	5989-27-5	1188	TR	0.04±0.02	0.32±0.1	0.27±0.03	0.28±0.04	1.42±0.39	3.36±0.5	3.46±0.41	2.01±0.42	1.71±0.27
31	Eucalyptol	470-82-6	1195	OH	0.42±0.37	2.45±0.54	2.69±0.78	1.93±0.36	2.73±0.38	5.23±0.5	5.47±1.7	3.98±2.59	6.09±3.03
32	3-Methyl-1-butanol	123-51-3	1211	OH	1.22±1.22	59.3±7.81	62.81±3.37	53.94±3.55	78.49±11.24	118.66±6.59	130.13±8.11	157.84±7.02	161.73±19.45
33	Ethyl hexanoate	123-66-0	1225	ES	0	1.17±1.27	0.54±0.09	0	0	0	0.26±0.46 ns	0.96±0.23	0.71±0.19
34	γ-Terpinene	99-85-4	1231	TR	0	0.93±0.44	0.94±0.25	0.7±0.5	0.29±0.04	1.79±0.24	1.53±0.89	5.28±1.22	4.56±1.03
35	β-trans-Ocimene	3779-61-1	1240	TR	0	1.07±2.12	0.08±0.05	0.22±0.3	3.68±1.1	9.17±1.72	9.48±1.2	0	0
36	Styrene	100-42-5	1243	AR	10.35±5.34	3.8±1.94	5.88±0.36 ns	4.67±0.63	5.42±0.61	10.18±1.96 ns	8.55±1.26 ns	7.87±0.7 ns	7.41±1.27 ns
37	p-Cymene	99-87-6	1258	AR	0	0.42±0.17	0.5±0.09	0.47±0.09	2.65±1.01	5.91±1.3	6.93±1.66	4.91±1.58	3.79±1.3
38	3-Methylbutyl butanoate	106-27-4	1261	ES	0	0.42±0.17	0.5±0.09	0.47±0.09	2.65±1.01	5.91±1.3	6.93±1.66	4.91±1.58	3.79±1.3
39	o-arba m-Cymene		1262	AR	0	0.24±0.15	0.17±0.04	0.03±0.01	0.03±0.01	0.26±0.1	0.19±0.05	0.34±0.09	0.35±0.24
40	Hexyl acetate	142-92-7	1269	ES	0	0	0	0	0	0	0	0	0
41	Terpinolen	586-62-9	1270	TR	0	0.02±0.01	0.02±0	0	0	0.02±0	0.02±0	0.02±0	0.02±0
42	3-Methylbutyl 2-methylbutanoate	27625-35-0	1274	ES	0	0.05±0.01	0.04±0.01	0.03±0.01	0.04±0.03	0.24±0.03	0.29±0.02	0.14±0.06	0.13±0.05
43	2-Hydroxy-3-butanone	513-86-0	1279	KT	0	2.88±0.82	2.96±0.63	2.72±0.82	5.24±1.02	1.49±0.47	1.33±0.24	0.94±0.33	0.73±0.46
44	3-Methylbutyl 3-methylbutanoate	659-70-1	1290	ES	0	0	0	1.39±0.46	0.48±0.58	0.01±0.01 ns	0	0.01±0.03	0.06±0.05
45	Unknown		1292		0	0.44±0.2	0.38±0.18	0.2±0.07	0.24±0.09	0.16±0.1	0.03±0.04	0.28±0.13	0.31±0.1
46	Tridecane*	1120-21-4	1300	HY	0.86±0.5	0.86±0.51 ns	1.12±0.41 ns	0.28±0.07 ns	0.51±0.21 ns	0.63±0.4 ns	0.56±0.34 ns	1.15±0.3 ns	0.81±0.31 ns
47	2,6-Dimethylpyrazine	108-50-9	1318	PY	0.86±0.29	1.48±0.19	1.38±0.54 ns	0.19±0.06	0.67±0.3 ns	1.08±0.06 ns	0.88±0.18 ns	0.77±0.23 ns	0.8±0.18 ns
48	Unknown		1320		0	0.19±0.21	0.03±0.06 ns	0.03±0.05 ns	0.51±0.41	0	0	0	0
49	4-Nonanone	4485-09-0	1321	KT	0	0	0	0	0	0.42±0.12	0.44±0.14	0	0
50	Unknown		1322		0.3±0.18	0.15±0.21 ns	0.57±0.45 ns	0.48±0.07 ns	0.33±0.2 ns	0.25±0.16 ns	0.16±0.12 ns	0.87±0.28	0.66±0.14
51	6-Methyl-5-hepten-2-one	110-93-0	1330	KT	0.01±0.02	0.62±0.29	0.71±0.24	0.42±0.18	0.4±0.27	2.87±0.3	2.68±0.66	1.92±0.44	1.55±0.69
52	1-Hexanol	111-27-3	1353	OH	0	0	0	0	0.09±0.13 ns	0.76±0.29	0.87±0.42	0.46±0.37	0.42±0.36
53	Unknown	55282-02-5	1355		0	0.96±0.48	0.89±0.31	0	0.1±0.14 ns	0	0.24±0.24 ns	0	0
54	Unknown	39761-73-4	1359		0.45±0.09	0.37±0.3 ns	0.5±0.31 ns	0.45±0.11 ns	0.4±0.05 ns	0.18±0.1	0.09±0.15	0.43±0.11 ns	0.33±0.11 ns
55	α-Pyronene	514-94-3	1366	HY	0	0	0	0	0	0.12±0.02	0.15±0.05	0.05±0.05	0.01±0.02
56	Heptyl acetate		1369	ES	0.02±0.01	0.21±0.14 ns	0.14±0.09	0.03±0.02 ns	0.03±0.02 ns	0.12±0.03	0.14±0.08 ns	0.08±0.07 ns	0.06±0.04 ns
57	Unknown	32717-31-0	1374		0	0.21±0.07	0.25±0.08	0.24±0.05	0.37±0.06	0.47±0.05	0.49±0.1	0.48±0.05	0.49±0.1
58	3-Methylheptyl acetate	72218-58-7	1379	ES	0	0.18±0.04	0.18±0.03	0.91±0.15	0.31±0.22	0.21±0.06	0.22±0.1	0.59±0.28	0.47±0.35
59	Nonan-2-one	821-55-6	1382	KT	0	0.1±0.08	0.08±0.08	0	0.24±0.21	0.52±0.18	0.33±0.18	0.56±0.32	0.43±0.22
60	cis-Allo-ocimene	673-84-7	1386	TR	0.37±0.12	0	0	0	0	0.19±0.06 ns	0.31±0.23 ns	0.2±0.1 ns	0.16±0.06
61	Unknown	64-19-7	1393		0	0	0.02±0.04 ns	0.19±0.04	0.21±0.04	0.18±0.03	0.22±0.02	0.15±0.04	0.19±0.09
62	2,3,5-Trimethylpyrazine	14667-55-1	1396	PY	0.17±0.1	0.55±0.2	0.43±0.24	0.18±0.04 ns	0.28±0.06 ns	0.2±0.05 ns	0.16±0.04 ns	0.11±0.02 ns	0.13±0.03 ns
63	Tetradecane*	7098-22-8	1399	HY	0.76±0.41	0.76±0.37 ns	1.1±0.27 ns	0.89±0.12 ns	0.82±0.1 ns	0.64±0.24 ns	0.5±0.26 ns	0.89±0.2 ns	0.69±0.27 ns
64	Unknown*	22393-88-0	1413		0.36±0.25	0.44±0.1 ns	0.5±0.09 ns	0.31±0.03 ns	0.33±0.07 ns	0.19±0.06 ns	0.13±0.06 ns	0.38±0.1 ns	0.25±0.1 ns
65	Unknown	28749-81-7	1426		0.02±0.02	0.01±0.02 ns	0.02±0.02 ns	0.01±0.01 ns	0.16±0.04	0.45±0.17	0.68±0.24	0.22±0.11	0.19±0.08
66	Ethyl octanoate	106-32-1	1430	ES	0	4.36±0.62	3.71±0.73	0	0	0.04±0.04	0.04±0.03	0.26±0.3	0.07±0.05
67	Acetic acid	64-19-7	1441	FA	0.57±1.14	23.9±6.1	23.78±5.97	2.46±1.82	0.34±0.45 ns	0.87±0.07 ns	0.73±0.16 ns	0.7±0.1 ns	0.61±0.13 ns
68	3-Methylbutyl hexanoate	2198-61-0	1456	ES	0	0.3±0.07	0.32±0.06	0	0	0.17±0.1	0.12±0.06	0.22±0.07	0.19±0.13
69	6-Methyl-5-hepten-2-ol	1569-60-4	1463	OH	0	0.1±0.07	0.22±0.09	0.33±0.05	0.26±0.03	0.08±0.03	0.06±0.04	0.04±0.03	0.05±0.03
70	Unknown		1465		0	0	0	0	0	0.25±0.03	0.22±0.1	0.15±0.06	0.12±0.05
71	Octyl acetate	112-14-1	1471	ES	0	0.19±0.11	0.16±0.09	0.03±0.05 ns	0.05±0.05	0.08±0.05	0.04±0.02	0.02±0.03 ns	0.07±0.04
72	4-Nonanol	5932-79-6	1479	OH	0	0	0	0.13±0.15	0.12±0.04	0.2±0.07	0.17±0.1	0.2±0.13	0.26±0.07
73	2-Ethylhexanol	104-76-7	1488	OH	0.47±0.18	1.08±0.4 ns	1.18±0.19	0.86±0.1	0.68±0.2 ns	1.51±0.32	1.63±0.59	1.21±0.37	1.12±0.65
74	Unknown		1491		0	0	0	1.59±0.61	0.99±0.35	0	0	0	0
75	Pentadecane	629-62-9	1500	HY	0.11±0.03	0.15±0.05 ns	0.19±0.02	0.12±0.02 ns	0.15±0.02 ns	0.14±0.05 ns	0.11±0.04 ns	0.18±0.03	0.16±0.02 ns
76	Benzaldehyde	100-52-7	1506	AR, AL	3.53±0.59	0.23±0.06	0.76±0.99	0.08±0.02	0.14±0.06	0.18±0.07	0.1±0.03	0.09±0.03	0.11±0.08
77	2-Nonanol	628-99-9	1520	OH	0	0.31±0.11	0.38±0.07	0	0.09±0.07	0.06±0.11 ns	0.04±0.07 ns	0.14±0.11	0.21±0.06
78	Propionic acid	1979-09-04	1530	FA	0.07±0.15	2.9±0.66	2.94±0.19	0.45±0.64	0	0	0	0	0
79	β-Linalool	78-70-6	1546	OH	0.25±0.04	5.4±2.38	6.3±0.79	6.12±0.39	4.22±0.78	9.7±1.43	8.36±2.58	6.19±1.91	6.7±1.85
80	β-Ocimene	13877-91-3	1550	TR	0	1.15±0.17	1.08±0.18	0.79±0.1	0.75±0.19	1.84±0.47	1.26±0.44	1.18±0.23	1.03±0.18
81	L-isopulegol	89-79-2	1557	OH	0	1.01±0.51	1.29±0.21	1.13±0.12	0.72±0.16	2.28±0.39	1.73±0.81	0.96±0.22	0.94±0.28
82	2-Methylpropionic acid	79-31-2	1561	FA	0.79±0.63	9.17±1.6	10.36±0.97	4.28±0.88	1.8±1.49 ns	0	0	0.68±0.3 ns	0.62±0.29 ns
83	Isopulegol	59905-53-2	1565	OH	0	1.92±1.54	2.61±0.4	2.73±0.3	1.25±0.28	3.41±0.77	2.89±1.22	1.62±0.4	1.4±0.44
84	L-terpinen-4-ol	20126-76-5	1595	OH	0	0.97±0.43	1.17±0.2	1.01±0.42	0.72±0.18	1.87±0.35	1.71±0.57	1.08±0.38	1.2±0.44
85	Hexadecane	544-76-3	1600	HY	0.88±0.14	0	0	0.33±0.09	0.49±0.1	0.45±0.1	0.38±0.09	0.4±0.13	0.44±0.09
86	Butanoic acid	107-92-6	1619	FA	0.1±0.21	6.02±0.48	6.93±0.53	0.43±0.28 ns	0.17±0.16 ns	0	0	0.09±0.13 ns	0.08±0.12 ns
87	Ethyl decanoate	110-38-3	1634	ES	0	3.31±0.86	3±0.45	0	0	0	0	0	0
88	Acetophenone	98-86-2	1637	AR, KT	0.55±0.11	0.32±0.2 ns	0.44±0.14 ns	0.21±0.12	0.38±0.16 ns	0.7±0.18 ns	0.81±0.35 ns	0.65±0.2 ns	0.84±0.26 ns
89	3-Methylbutanoic acid	503-74-2	1662	FA	2.83±2.25	39.16±3.48	41.69±2.96	22.67±3.55	11.12±9.27 ns	0.93±0.34	0.91±0.35 ns	4.78±2.12 ns	4.58±1.26 ns
90	Heptadecane	629-78-7	1700	HY	1.18±0.35	0.75±0.57 ns	0.62±0.12	0.37±0.06	1.26±0.43 ns	0.92±0.28 ns	0.93±0.52 ns	0.86±0.21 ns	0.8±0.24 ns
91	3-Hydroxypropyl methyl sulfide	505-10-2	1710	SU	0	1.08±0.24	1.87±0.3	0.15±0.11	0	1.43±0.28	1.12±0.48	0.72±0.36	0.41±0.18
92	Benzyl acetate	140-11-4	1717	ES	0	0.62±0.35	0.56±0.23	0	0.01±0.01	0	0	0	0
93	Neryl acetate	141-12-8	1720	ES	0.15±0.18	0.69±0.46	0.72±0.3	0.16±0.06 ns	0.23±0.07 ns	0.04±0.02 ns	0.05±0.03 ns	0.33±0.08 ns	0.31±0.15 ns
94	Unknown		1733		0	0	0	0	0	0.05±0.06	0.01±0.02	0.16±0.05	0.11±0.07
95	Geranyl acetate	16409-44-2	1751	TE, ES	0	1.14±0.64	0.82±0.17	0.11±0.03	0.16±0.13	0.18±0.02	0.16±0.09	0.24±0.05	0.23±0.03
96	Acetamide	60-35-5	1761	AM	0	0.16±0.23	0.13±0.15	0	0	0	0	0.31±0.07	0.31±0.09
97	β-Citronellol	106-22-9	1765	OH	0	0.42±0.14	0.63±0.26	0.23±0.05	0.23±0.19	0.59±0.1	0.38±0.08	0.48±0.26	0.56±0.35
98	Methoxy-phenyl-oxime	67160-14-9	1774	IM	3.62±1.28	9.55±4.28	7.13±2.25	2.65±0.3 ns	2.32±0.27 ns	2.13±0.63 ns	2.85±1.07 ns	2.93±0.51 ns	3.11±0.73 ns
99	Octadecane*	593-45-3	1800	HY	0	0	0.03±0.04 ns	0	0	0	0	0	0.08±0.13 ns
100	Nerol	106-24-1	1796	OH	0	0.14±0.08	0.18±0.07	0.08±0.02	0.04±0.01	0.32±0.05	0.24±0.15	0.44±0.11	0.47±0.21
101	Unknown*		1801		0.07±0.04	0.1±0.04 ns	0.11±0.03 ns	0.11±0.03 ns	0.13±0.04 ns	0.01±0.01 ns	0.04±0.07 ns	0.02±0.01 ns	0.04±0.04 ns
102	2-Phenylethyl acetate	103-45-7	1804	AR, ES	0	22.12±8.1	19.86±3.56	2.91±1.1	4.59±3.79	2.67±1.36	1.64±0.36	5.84±1.14	5.32±1.65
103	Hexanoic acid	142-62-1	1837	AR, ES	0.02±0.04	0.68±0.57	0.59±0.09	0.01±0.02 ns	0	0	0	0	0
104	Ethyl dodecanoate	106-33-2	1840	ES	0	0.94±0.42	1.1±0.35	0	0	0	0	0	0
105	Geraniol	106-24-1	1845	TE, OH	0	0.5±0.28	0.37±0.16	0.18±0.08	0.13±0.07	0.24±0.04	0.15±0.04	0.56±0.14	0.72±0.19
106	Phenylmethanol	100-51-6	1866	AR, OH	0.06±0.12	2.29±0.4	2.91±0.39	1.22±0.53	1.59±0.68	0.76±0.37	0.43±0.11	0.42±0.11	0.66±0.42
107	2-Phenylethyl propionate	122-70-3	1873	AR, ES	0.33±0.18	4.6±3.44	3.54±2.04	0.33±0.1 ns	0.26±0.12 ns	0.39±0.13 ns	0.38±0.07 ns	0.72±0.2	0.76±0.33
108	2-Phenylethanol	1960-12-08	1895	AR, OH	1.92±1.09	44.09±4.94	45.71±2.63	29.46±7.77	33.98±6.33	53.42±10.93	43.94±4.39	63.43±4.22	66.22±12.51
109	2-Phenylacetonitrile*	140-29-4	1907	AR, NT	0.17±0.06	0	0	0	0.16±0.19 ns	0	0	0	0.09±0.14 ns
110	1-Dodecanol	112-53-8	1966	OH	1.02±0.37	1.22±0.63 ns	0.48±0.1	0	0	0	0	0	0
111	Phenol	108-95-2	1991	AR, OH	1.83±0.83	1.69±0.53 ns	1.33±0.44 ns	1.91±0.7 ns	0.95±0.09	1.91±0.53 ns	2.57±1.03 ns	1.22±0.42 ns	1.45±0.2 ns
112	trans-Nerolidol	40716-66-3	2036	OH	0	0.22±0.03	0.2±0.02	0	0	0	0	0	0
113	Ethyl tetradecanoate	124-06-1	2045	ES	0	0.4±0.31	0.43±0.21	0	0	0	0	0	0
114	Octanoic acid	124-07-2	2051	FA	0	1.89±0.36	1.8±0.45	0	0	0	0	0	0
115	Unknown ester		2081	ES	0	0.28±0.13	0.38±0.15	0	0	0	0	0	0
116	Hexadecan-2-one	18787-63-8	2122	KT	1.59±0.76	1.5±0.52 ns	1.19±0.38 ns	0.67±0.2 ns	1.24±0.21 ns	0.74±0.13 ns	0.61±0.15 ns	0.61±0.22	0.62±0.16
117	Nonanoic acid	112-05-0	2158	FA	0	0.53±0.11	0.54±0.14	0.9±0.48	0.86±1.09	0	0	0	0
118	Farnesyl acetate	4128-17-0	2256	TE, ES	0	2.02±0.77	2.34±0.39	0	0	0	0	0	0
119	2,3-Dihydro-6-trans-farnesol	37519-97-4	2263	TE, OH	0	1.36±0.15	1.58±0.14	0.47±0.1	0.36±0.14	0	0	0	0
120	Ethyl (9E)-9-hexadecenoate	54546-22-4	2276	ES	0	0.54±0.25	0.51±0.14	0	0	0	0	0	0
121	2,4-Bis(1,1-dimethylethyl)phenol	96-76-4	2302	AR, OH	1.11±0.3	0.43±0.13	1.06±1.62 ns	0.33±0.08	0.29±0.19	0.27±0.08	0.16±0.02	0.13±0.1	0.09±0.13
122	(Z,E)-or (E,Z)-Farnesol	106-28-5	2314	TE, OH	0	0.12±0.09	0.16±0.09	0	0	0	0	0.05±0.07 ns	0
123	Farnesol	4602-84-0	2351	TE, OH	0	2.42±0.98	3.01±0.75	0	0	0	0	0	0
124	Unknown		2377		0	1.03±0.12	2.06±0.93	0	0	0	0	0	0
125	Unknown*		2380		0.03±0.05	0.2±0.35 ns	0.42±0.26	0	0	0.09±0.11 ns	0	0	0.1±0.15 ns
126	Tetracosane	646-31-1	2400	HY	0	0.42±0.06	2.01±3.11	0	0	0	0	0	0
	HU – H. uvarum, MP – M. pulcherrima, SP – S. paradoxus, SC – S. cerevisiae; SA – rowanberry (Sorbus aucuparia L.), RC – rosehip (Rosa canina L.). Data showed as mean ± standard deviation of the mean (means are the amounts expressed as areas under the chromatographic peaks and have to be read as numbers times 1 000 000). The twelve most abundant compounds were bold. CAS No - chemical abstract serv…
