# Supplementary material for: Profiles of Killer Systems and Volatile Organic Compounds of Rowanberry and Rosehip-Inhabiting Yeasts Substantiate Implications for Biocontrol
Source: Foods. 2025 Jan 16;14(2):288. doi: 10.3390/foods14020288 (PMC11765129; doi:10.3390/foods14020288)
Supplement: Supplementary file 1 [file foods-14-00288-s001.zip › Table S3.xlsx]

## Sheet: Sheet1
Table S3. Volatile organic compound raw data (area plots) for H. uvarum, M. pulcherrima, S. paradoxus, and S. cerevisiae.
	SA - rowanberry, RC - rosehip.
	CAS No - chemical abstract service number; RI - retention index; GR - group of chemical compound.
	nd - not determined
	IO - inorganic, AL- aldehyde, ES - ester, OH - alcohol, AR - aromatic,TR - terpene, KT - ketone, PY - pyrazine, HY - hydrocarbon, FA - fatty acid, SU - sulphide, IM - imine, TE - terpenoid, AM - amide, NT- nitrile.
	K+ killer yeast; K- non-killer yeast
					Hanseniaspora uvarum						Metschnikowia pulcherrima						Saccharomyces paradoxus						Saccharomyces cerevisiae						Control
No	Compound	CAS No	RI	GR	SA-4-33 (K+)	SA-4-20 (K+)	SA-4-52 (K+)	RC-4-4 (K+)	RC-4-46-1 (K+)	RC-6-36 (K+)	SA-5-25.1 (K+)	SA-5-25.3 (K+)	SA-7-70 (K+)	RC-6-27 (K+)	RC-6-67 (K+)	RC-2-2 (K+)	SA-5-26 (K-)	SA-7-12 (K-)	SA-4-10 (K+)	RC-2-40 (K+)	RC-8-28 (K+)	RC-2-17 (K-)	SA-5-8 (K-)	SA-6-60 (K-)	SA-N4 (K+)	RC-7-34 (K-)	RC-8-64 (K+)	RC-3-11 (K+)	C1	C2	C3	C4	C5
1	Carbon dioxide	124-38-9	nd	IO	4681988	1.0646e+07	3.0596e+06	2.81012e+06	5280531	5311778	2366422	2.77209e+06	2087408	3.26558e+06	3.37366e+06	3027203	1.35338e+06	1301601	1775968	1301264	909305	2518716	3879468	3474551	2.48587e+06	2.79303e+06	3.34933e+06	3.03329e+06	5272552	2239218	3039787	1486109	1173034
2	Acetaldehyde	75-07-0	nd	AL	1068346	1263008	1.58149e+06	1426818	1.06682e+06	1271776	269016	405594	540808	430895	771795	916886	202392	460274	526458	620742	259655	309090	335295	515853	438754	0	0	540698	0	0	0	0	984572
3	Unknown		nd		256562	416368	222474	87460	161310	126184	364715	382264	340405	873873	1.2554e+06	156450	740670	738838	1300006	2797820	1620120	570848	317218	621868	567437	370806	355560	558963	465225	719727	928957	289714	298335
4	Ethyl acetate	141-78-6	nd	ES	1.9779e+08	88257562	1.08327e+08	9.90658e+07	125340329	1.06486e+08	277095182	268609577	295722031	173487255	1.88803e+08	2.98467e+08	1.28968e+07	12921135	52700657	52006981	42513193	1.36088e+07	68880931	68560762	1.62566e+07	6.68998e+07	16745588	17048828	7300462	3380000	17316688	37976873	9481405
5	3-Methylbutanal	590-86-3	nd	AL	0	0	0	0	0	0	0	0	0	0	0	0	1.21517e+06	1432880	0	1817298	0	1692705	3583904	3.21027e+06	1.15101e+06	0	709713	864714	0	1314449	0	2480633	0
6	Ethanol	64-17-5	nd	OH	3.23981e+07	24205609	2.62985e+07	2.62943e+07	24596395	23722390	3.43013e+07	35548947	34758560	38091527	43485577	4.44813e+07	2.88072e+07	27283135	43979196	42543778	41408101	30461706	3.20712e+07	3.22035e+07	3.72145e+07	3.69749e+07	38419530	39724246	8076003	8496598	10957114	0	5718701
7	Ethyl propionate	1105-37-3	nd	ES	33118004	15281708	2.7362e+07	2.63988e+07	28141476	20297311	35454856	37208177	2.568e+07	14263712	2.23541e+07	38188367	9002011	7763426	10946854	15020243	11442664	9060618	8342543	4.85676e+06	1.20868e+07	5238815	10941571	1.91202e+07	5248749	4699377	1533092	4948002	6731407
8	Ethyl 2-methylpropionate	97-62-1	nd	ES	0	0	0	0	0	0	0	0	0	0	0	0	2120987	2.14677e+06	0	0	0	2.53993e+06	0	0	0	0	0	0	0	201875	1449392	5537023	1396893
9	Propyl acetate	109-60-4	nd	ES	10802244	3.19671e+06	4.38194e+06	4302630	5.08704e+06	3530856	1.62947e+07	14189579	1.55488e+07	8248891	10095986	1.63317e+07	1257443	1.05486e+06	2914343	2590051	2401375	1.83359e+06	4.94423e+06	5203716	2.34162e+06	4.42833e+06	646460	2939080	0	389565	976321	1639433	435102
10	2-Methylpropyl acetate	110-19-0	nd	ES	5729182	7279762	1.24524e+07	12732418	6.40558e+06	8.20652e+06	6534287	6599163	7963627	5967423	3.12926e+06	9.89984e+06	803950	1.23561e+06	2691397	1220305	2016116	1.54015e+06	880032	1.50598e+06	817066	792274	1137727	655024	0	819867	1451707	727298	248520
11	Ethyl butanoate	105-54-4	1022.05	ES	1.80712e+06	1.27226e+06	1979106	2.10311e+06	1.31639e+06	1.32119e+06	598718	975828	483490	2120582	1.77716e+06	2144651	11492186	10001646	0	11057576	6634901	15925968	2.44683e+06	1454488	9.36291e+06	1291580	8.02098e+06	9672286	0	0	0	0	0
12	Propyl propionate	106-36-5	1027.02	ES	628608	127473	287326	272136	419861	140936	843746	803284	493067	421658	1.8181e+06	809761	4013058	4263010	17119094	9639619	10107182	6622350	641762	586088	4.33937e+06	1.0487e+06	3.31148e+06	4576008	11857199	9609395	4422484	4666876	7524795
13	Ethyl 3-methylbutanoate	108-64-5	1058.89	ES	14462.5	50	73682.5	29297	35219.5	25437.5	371959	552322	335774	324552	433579	833562	264046	192852	266625	12070	8805	222935	235568	276612	283550	720346	321501	310270	100	11730	5993	100	13471
14	Butyl acetate	123-86-4	1063.38	ES	1675204	830405	1012047	890521	853102	1063795	0	0	0	0	0	0	0	0	0	0	0	0	0	0	0	0	0	0	0	0	0	0	0
15	Unknown		1067		3958.5	7181	7476.5	3206.5	10012.5	6531	50	50	100	30287.5	36606	4808.5	154474	96936	69847	106492	41140	100	95883	89884.5	75017.7	222959	80706.5	62096.5	0	0	0	0	0
16	2-Methylpropyl propionate	540-41-1	1071.7	ES	302782	395116	977562	1.12591e+06	561320	436691	263114	287298	139971	303197	323148	652408	373411	239242	199719	736833	399892	0	291296	72665	122912	126226	229102	256913	210726	968692	342370	680316	490570
17	Unknown		1078.61		114334	215766	233284	277308	194802	249008	297378	306982	287398	223080	346618	325300	105706	95556	11727	86051	6678	156622	525220	580968	437786	412480	400633	659720	225078	648958	541566	159299	137374
18	Unknown (hydrocarbon)		1085.03		41926	299452	317818	269162	68262.5	197404	158849	0	0	0	0	0	0	270567	0	0	0	0	255774	0	386891	0	232182	787819	1398066	302138	575121	0	171120
19	2-Methyl-1-propanol	78-83-1	1094.04	OH	1.80287e+06	4.20114e+06	3175392	5785474	6876836	6.30529e+06	5880019	6.45484e+06	5.09571e+06	1.81688e+07	1.59464e+07	9516906	11425385	9.44897e+06	19553638	16915614	17754410	9.91127e+06	11166423	11558514	8400031	1.06572e+07	12393012	9.37801e+06	0	0	0	0	0
20	3-Methylbutyl acetate	123-92-2	1112.42	ES	9.41842e+07	58225773	1.05477e+08	1.00327e+08	76677763	87627804	21902363	2.24494e+07	26005125	22769998	19401311	3.37628e+07	6.32705e+07	65984742	58475915	77753426	72738306	59949877	5.56768e+07	5.89487e+07	5.11568e+07	67772909	6.33115e+07	47522897	0	0	2736716	2187085	2713794
21	Ethylbenzene	100-41-4	1116.66	AR	821496	874870	1093741	1.18237e+06	965996	1030259	341806	1365704	284946	2.89781e+06	1512955	1405012	783184	790029	228242	271741	270388	1025194	2477085	1682155	3.65888e+06	1.93556e+06	2991067	3704468	6724221	6164830	5085835	2156799	1640411
22	p-Xylene	108-38-3	1121.25	AR	5436	1452	3410.5	4815.5	3025.5	4226.5	851814	1710467	684356	6158439	4.09574e+06	1.97664e+06	1855053	1.86479e+06	16325257	700177	695204	2382653	5.88296e+06	4085951	7.28208e+06	4.98612e+06	6279866	7.38952e+06	11989797	10657609	8577918	3815536	3247788
23	m-Xylene	95-47-6	1132	AR	416	1420	1577	551.5	2068.5	275	39779.5	68556	42908	480082	228422	1568021	275782	212090	16325257	100	695204	329334	327602	226312	1.27022e+06	234934	100969	632619	881624	1278816	1639909	785782	22336
24	2-Methylbutyl acetate	624-41-9	1132.42	ES	67068.5	21962.5	456232	466710	722382	386112	91248.5	103896	142350	68351	62869	123656	484198	445429	52852	100	695204	720661	382832	323524	508107	315970	662200	471354	5243	3561	100	100	100
25	1-Butanol	71-36-3	1143.05	OH	527986	259645	566158	642104	451984	699337	78154	59637	156967	232984	569174	179766	329338	328094	268608	452777	412165	349328	236756	396412	473155	362956	361894	340660	520782	1271536	532895	398522	224584
26	β-Myrcene	123-35-3	1153.23	TR	100	121834	100	47714.5	50	50	214280	244724	247202	343851	380110	356121	827418	929932	317894	971813	1101266	853114	519628	444550	545079	491156	441214	634758	0	0	0	0	0
27	o-Xylene	95-47-6	1166.21	AR	1.24932e+06	810785	1030835	1.06161e+06	1.16871e+06	697129	808956	851181	354873	4.40467e+06	2.55205e+06	1.81649e+06	2.43964e+06	3.41429e+06	266824	1740089	1755515	2.36497e+06	3544507	2.03807e+06	5.08766e+06	2478670	3618238	4.24704e+06	7803908	8790066	6648701	2700495	2124704
28	2-Heptanone	110-43-0	1174.22	KT	148170	165276	241142	235808	61822.5	213762	0	0	0	0	0	0	813443	928026	508843	764822	583204	663778	490678	778826	1080299	550220	466556	1359127	0	0	0	0	0
29	3-Methylbutyl propionate	105-68-0	1179.57	ES	3.64451e+07	1.84976e+07	2.40918e+07	25290608	28578982	1.65553e+07	1.95466e+06	2.12757e+06	1.77294e+06	529938	792752	1.98973e+06	7.38457e+06	4.80327e+06	4559546	12679984	7085143	1.57282e+07	1.1696e+07	6.08292e+06	7.40214e+06	6.02996e+06	1.00247e+07	1.00322e+07	0	0	0	0	0
30	D-limonene	5989-27-5	1187.56	TR	264428	443466	260433	304474	241648	259730	309477	280294	241844	1.81562e+06	1.54502e+06	903641	3.66664e+06	3.52663e+06	14447986	29102596	28561775	3523129	2022229	1.51273e+06	2.19214e+06	1486986	1927175	1710949	34021	57107	29900	32352	67190
31	Eucalyptol	470-82-6	1195.3	OH	1.91193e+06	2.94839e+06	2.49177e+06	2876536	3.09572e+06	2.11164e+06	2321114	1868263	1596339	2.90301e+06	2.28504e+06	2.99056e+06	5.23318e+06	5524513	4628119	3042111	5502607	6660963	1.76709e+06	2.55977e+06	6.89367e+06	1992863	7.04948e+06	9.22844e+06	917073	423635	738440	0	0
32	3-Methyl-1-butanol	123-51-3	1211.17	OH	4.88979e+07	6.48893e+07	64107659	66393480	6.26244e+07	59406693	5.33934e+07	58466566	49958071	77595834	9.26644e+07	6.52191e+07	120617597	1.11603e+08	128883634	136965016	138884719	1.22332e+08	167632693	152964221	155054680	178323063	172294138	1.34582e+08	0	590334	1307789	3528684	695588
33	Ethyl hexanoate	123-66-0	1225.47	ES	699766	2.27281e+06	534846	582114	430976	616548	0	0	0	0	0	0	0	0	0	0	0	528826	704630	1.21551e+06	815906	668374	645688	818772	0	0	0	0	0
34	γ-Terpinene	99-85-4	1230.56	TR	1.22502e+06	608266	971004	1.20137e+06	856176	777128	1098709	1012110	0	310222	325732	248912	1926500	1.87169e+06	1375555	2222170	2053710	920340	5657579	3720713	5.62972e+06	3.85059e+06	5218157	4612364	0	0	0	0	0
35	β-trans-Ocimene	3779-61-1	1239.87	TR	97955	2968476	132472	77837.5	64898.5	93860.5	100	21078	644254	4758082	4.06951e+06	2219002	10286874	9.65123e+06	5987655	9943864	8331823	9.82777e+06	0	0	0	0	0	0	0	0	0	0	0
36	Styrene	100-42-5	1243.48	AR	3393450	2.52112e+06	5.49554e+06	5923072	5659787	6.05632e+06	4005825	5119656	4877923	4.85335e+06	5.28144e+06	6.12987e+06	10900664	11110626	6887313	6939906	7710641	9782204	7495032	8.14256e+06	7.14753e+06	6.49032e+06	7.15156e+06	8.57562e+06	20448628	6867778	5818272	7650823	10971447
37	p-Cymene	99-87-6	1258.45	AR	439427	405854	416004	588788	504361	393143	443860	474818	495212	3.9374e+06	2.4906e+06	1519204	7049716	5.9313e+06	0	0	0	8.55161e+06	5841408	2.80614e+06	5.43913e+06	2.76226e+06	4783504	3819473	0	0	0	0	0
38	3-Methylbutyl butanoate	106-27-4	1260.66	ES	439427	405854	416004	588788	504361	393143	443860	474818	495212	3.9374e+06	2.4906e+06	1519204	7049716	5.9313e+06	0	0	0	8.55161e+06	5841408	2.80614e+06	5.43913e+06	2.76226e+06	4783504	3819473	0	0	0	0	0
39	o-arba m-Cymene		1262	AR	224352	331188	169823	173468	207676	118864	8553	21883	42252	30653	26956.5	33778.5	372543	153454	3596751	5713767	4893262	162338	420314	214768	331157	167098	592778	288308	0	0	0	0	0
40	Hexyl acetate	142-92-7	1268.88	ES	3909	2045	2576	1427.5	1163	497	1028.5	1457.5	1642.5	100	1216.5	688	1903.5	2247	1423	1621	875	2403.5	1312	721.5	2456	933	1149.5	930.5	0	0	0	0	0
41	Terpinolen	586-62-9	1270	TR	24917.5	8946	21916	24353	19742.5	25167	1988	1183.5	2748.5	530.5	208	1219.5	18627.5	19066.5	27798	14794	21508	18890	15794	19164	14674.7	18925.5	19790.5	15638.5	0	0	0	0	0
42	3-Methylbutyl 2-methylbutanoate	27625-35-0	1273.77	ES	44399	62860.5	38432.5	49896	31245	37906	36957	31412	13228.5	58808	57049	0	248723	242986	193400	328831	275188	282350	141668	66167	179499	71208.5	172618	136502	0	0	0	0	0
43	2-Hydroxy-3-butanone	513-86-0	1279.42	KT	1807155	3759730	3078860	3295190	2090786	3505236	2.08828e+06	2299232	3779924	3813801	5870455	6029889	1339841	2.00731e+06	774726	1398387	997849	1.46407e+06	679841	1391532	901801	239632	660913	1.30283e+06	0	0	0	0	0
44	3-Methylbutyl 3-methylbutanoate	659-70-1	1289.9	ES	0	0	0	0	0	0	911092	1.4232e+06	1.82113e+06	0	142770	1305045	13534.5	50	0	0	0	50	100	34154	66.6667	78381.5	115634	50	0	0	0	0	0
45	Unknown		1291.93		247940	624266	458561	578874	222102	346196	146418	272558	173262	311869	238542	166216	149822	261952	0	0	100	59518	94594	405916	274021	297864	220154	409202	0	0	0	0	0
46	Tridecane	1120-21-4	1300	HY	498872	754138	1.31481e+06	1500623	822492	1050680	266672	288536	275644	382540	482211	663643	569858	1.01217e+06	0	0	591460	823588	799390	1.30831e+06	1.15871e+06	680366	572100	1.18842e+06	1321770	607915	1060044	0	1293163
47	2,6-Dimethylpyrazine	108-50-9	1318.28	PY	1.35021e+06	1.414e+06	1668164	1783829	1.11169e+06	1.2425e+06	252856	206388	117931	973648	762646	278976	1085383	1.11162e+06	1020914	928786	806703	888141	614684	615566	1076645	548616	876282	970264	632332	845637	601394	819615	1401777
48	Unknown		1320.33		257134	0	325026	50	11074	88439	0	0	97409.5	980778	561407	0	0	0	1020914	928786	806703	0	0	0	0	0	0	0	0	0	0	0	0
49	4-Nonanone	4485-09-0	1321	KT	0	0	0	0	0	0	0	0	0	0	0	0	517363	275738	1020914	928786	806703	325934	0	0	0	0	0	0	0	0	0	0	0
50	Unknown		1322		29373.5	0	423680	645858	459855	592706	449299	472790	529288	166596	299327	524970	246350	379266	1020914	928786	806703	275687	551222	1078674	821470	772731	550688	659316	393848	373564	226973	0	528852
51	6-Methyl-5-hepten-2-one	110-93-0	1330.43	KT	272402	852156	721523	741499	827449	556582	530881	414681	315798	425518	622618	159862	3368361	2309825	2309825	2072254	3368361	2644462	1493083	1.82028e+06	2.32698e+06	728100	1563713	2344797	0	0	0	49396	0
52	1-Hexanol	111-27-3	1353.49	OH	0	0	0	0	0	0	0	0	0	0	277874	0	1061383	689738	308331	1560611	882118	521240	693954	0	757068	0	493516	770580	0	0	0	0	0
53	Unknown	55282-02-5	1355		442371	1.48963e+06	946748	1.0445e+06	860454	760998	0	0	0	0	0	294398	0	0	0	0	0	485376	0	0	0	0	0	0	0	0	0	0	0
54	Unknown	39761-73-4	1358.56		0	0	0	0	0	0	0	0	0	0	0	0	0	0	101674	77776	119022	0	314202	531958	373585	0	0	443507	516231	558592	386061	318002	468211
55	α-Pyronene	514-94-3	1366	HY	0	0	0	0	0	0	0	0	0	0	0	0	130785	129372	0	0	0	198373	111816	50	28312.3	32064	0	100	0	0	0	0	0
56	Heptyl acetate		1369	ES	378820	61517	193870	100721	112895	214254	51778	24910	10997	20470	22152	58482.5	113934	130566	105345	23440	111904	203124	101798	14105.5	88185	23946	82616.5	61906	29320	17276	42296	14874	4301
57	Unknown	32717-31-0	1374		157883	251472	228971	283823	277374	181008	211469	225176	282393	435840	308826	370856	512836	431911	0	0	0	457301	529613	470340	403840	418562	444792	620130	0	0	0	0	0
58	3-Methylheptyl acetate	72218-58-7	1379	ES	190476	0	175669	150944	179240	196411	1.08288e+06	778560	854590	320530	63221	539974	141683	236584	477196	522933	511108	321464	432635	983732	321479	440928	731739	242582	0	0	0	0	0
59	Nonan-2-one	821-55-6	1382.11	KT	203650	0	94659	0	79401.5	171118	0	0	0	433913	285402	0	382440	586572	269637	133579	110389	449580	262764	998794	346410	433246	226643	635360	0	0	0	0	0
60	cis-Allo-ocimene	673-84-7	1385.57	TR	0	0	0	0	0	0	0	0	0	0	0	0	213156	208734	269637	133579	110389	471937	192544	96643	309455	111424	245050	135374	194560	451365	457408	265521	498224
61	Unknown	64-19-7	1392.91		0	0	0	0	0	64321.5	223954	169145	167063	164888	239022	238672	172269	165124	0	0	0	215456	163493	123626	162943	202831	237950	120621	0	0	0	0	0
62	2,3,5-Trimethylpyrazine	14667-55-1	1395.67	PY	550538	763426	326152	600460	416222	266508	174568	158263	203901	338310	241966	249680	236389	154670	237395	187564	111923	164068	103506	98400	815588	105357	143002	129821	99947	102902	113070	141481	370966
63	Tetradecane	7098-22-8	1399	HY	316347	788048	1172666	1135556	914282	1.23933e+06	886492	851684	917990	713049	834202	901862	650790	832724	216676	119149	393277	740580	678472	991848	815588	714036	401514	958082	749988	620638	636692	290537	1524360
64	Unknown	22393-88-0	1413		324622		514676	562443	454628	477643	292508	304970	325900	312710	339877	339324	130735	245528	186728	203184	52093	139660	291263	491112	305421	297544	117332	320252	680838	303756	225542	100	594066
65	Unknown	28749-81-7	1425.58		0	32174.5	100	23921	13217.5	21518.5	15224.5	100	0	188380	190434	108742	571036	396929	306216	507678	415739	890914	282403	86830.5	256421	110876	280396	193560	100	43198	34199	0	0
66	Ethyl octanoate	106-32-1	1429.77	ES	5.18678e+06	4.01532e+06	3.87047e+06	3464458	2.97216e+06	4.68305e+06	0	0	0	0	0	0	20695.5	23616.5	115805	42576	36507	39850.5	47291.5	677280	74329	24227.5	119895	57922	0	0	0	0	0
67	Acetic acid	64-19-7	1441.26	FA	22663482	3.0901e+07	1.8132e+07	19095923	2.44262e+07	27830556	1.19211e+06	1.16771e+06	5029370	52144.5	0	960120	841302	927900	797171	504941	793932	816776	567258	776894	752229	549042	531662	738547	0	0	0	0	2859471
68	3-Methylbutyl hexanoate	2198-61-0	1455.92	ES	348385	215110	328303	355401	248663	370329	0	0	0	0	0	0	162276	88859.5	115805	42576	36507	65762	150630	260970	209307	182861	348116	42046.5	0	0	0	0	0
69	6-Methyl-5-hepten-2-ol	1569-60-4	1463.32	OH	100	150316	142954	220676	264908	161499	331659	308648	362896	267760	274963	248912	105770	57164	51659	39285	108004	40255	38776	12622.5	95783.7	79332	43497	34142	0	0	0	0	0
70	Unknown		1465		0	0	0	0	0	0	0	0	0	0	0	0	252810	228690	308914	181710	112164	299644	149193	205844	116962	85297	143649	129014	0	0	0	0	0
71	Octyl acetate	112-14-1	1471	ES	341449	144622	92818.5	101722	106190	265424	0	0	96870	108952	86130.5	0	127046	63379.5	12353	22691	24758	62572	0	38395.5	42327	32734	62871	115202	0	0	0	0	0
72	4-Nonanol	5932-79-6	1479.22	OH	0	0	0	0	0	0	34611	10122.5	333939	75689	135912	155944	174184	170776	331302	68049	130021	231232	128844	96090.5	334876	189844	241051	353547	0	0	0	0	0
73	2-Ethylhexanol	104-76-7	1487.98	OH	546110	1321270	1.3597e+06	1.12032e+06	1.09715e+06	1307974	747807	882207	961314	807252	617478	617262	1.27705e+06	1.47541e+06	2060444	1379467	2257647	1435669	1652174	1.1452e+06	865422	1.91481e+06	589314	858410	241032	357772	564608	425609	749620
74	Unknown		1490.76		0	0	0	0	0	0	1075022	1.28611e+06	2.40569e+06	561260	1006470	1393875	0	0	0	0	0	0	0	0	0	0	0	0	0	0	0	0	0
75	Pentadecane	629-62-9	1500	HY	87779.5	166746	192373	196074	185680	187314	106588	112056	138850	133238	170820	155894	163240	167936	34643	44321	122387	140850	145102	215596	146637	157309	144270	190862	96187	109247	101550	66815	169275
76	Benzaldehyde	100-52-7	1505.78	AR, AL	193739	192402	303085	330184	1.62955e+06	325567	52233	93878.5	80523	150368	190557	87064.5	176319	236068	84811	112244	76733	110901	102632	97816	61170.3	200852	49568	68218	2822731	4371212	3292900	3072804	4068655
77	2-Nonanol	628-99-9	1519.92	OH	390410	226482	310002	452636	286484	388237	0	0	0	165400	109783	0	0	0	285902	154744	0	0	207168	215148	0	212098	198274	221812	0	0	0	0	0
78	Propionic acid	79-09-4	1530.27	FA	2391889	3.82458e+06	2.48033e+06	2.81375e+06	2.99198e+06	3002973	0	0	1.338e+06	0	0	0	0	0	0	0	0	0	0	0	0	0	0	100	0	0	0	0	364645
79	β-Linalool	78-70-6	1546.01	OH	2688411	7.93431e+06	5578005	6.45843e+06	6049286	6384866	6033801	5.86679e+06	6.4463e+06	3.81505e+06	3.65065e+06	5.192e+06	10390164	1.02983e+07	7136957	5297044	11358872	8.39959e+06	4.34482e+06	5547324	8.26373e+06	5.14452e+06	6.07432e+06	8866221	245602	196310	249096	307126	234725
80	β-Ocimene	13877-91-3	1550.49	TR	1.03816e+06	1345514	1.08039e+06	1253772	1.07316e+06	922236	916369	763444	690616	826571	520862	909778	2.30195e+06	1.7212e+06	1168258	1208568	1760876	1.04093e+06	993047	1.14701e+06	1288398	1137747	801780	1161474	0	0	0	0	0
81	L-isopulegol	89-79-2	1556.98	OH	453704	1.49867e+06	1.06555e+06	1279929	1.37592e+06	1.22077e+06	1098679	1.00315e+06	1.27496e+06	700797	539631	916504	2.61482e+06	2.21702e+06	1759865	611233	2763479	1.78239e+06	743192	924364	1163825	864182	712356	1.23404e+06	0	0	0	0	0
82	2-Methylpropionic acid	79-31-2	1560.73	FA	7.0823e+06	1.01617e+07	1.02658e+07	10926249	9.17505e+06	1.09819e+07	3747418	3591320	5498478	1701529	134004	3.56166e+06	0	0	0	0	0	0	447518	1.10226e+06	508319	389012	488700	976934	596613	367262	230410	757659	1983933
83	Isopulegol	59905-53-2	1565.48	OH	0	3562786	2.19781e+06	2796726	2453378	2.56686e+06	2.53772e+06	2523136	3133211	1174894	1018851	1544060	3718202	3.80804e+06	1996344	1261287	4272829	3.01125e+06	1.25303e+06	1553931	2.17371e+06	1.55822e+06	977994	1.6642e+06	0	0	0	0	0
84	L-terpinen-4-ol	20126-76-5	1595.48	OH	441158	1370596	1.10994e+06	1.22091e+06	1.12285e+06	1163642	644504	1.00281e+06	1379237	627992	598382	939932	2.04544e+06	2.01354e+06	1238276	980688	2273699	1788214	740848	922480	1.53504e+06	835093	1.05139e+06	1.70201e+06	0	0	0	0	0
85	Hexadecane	544-76-3	1600	HY	0	0	0	0	0	0	250721	413255	331426	512244	576060	381232	555600	403747	306698	315256	389062	417738	283790	554657	330113	516124	402128	394334	825145	993564	805703	683915	1091862
86	Butanoic acid	107-92-6	1619.28	FA	5385710	6378479	6302253	6760631	6444885	7592221	240256	232486	829762	236115	0	282010	0	0	0	0	0	0	0	280656	0	0	0	236464	100	0	0	0	524771
87	Ethyl decanoate	110-38-3	1634.45	ES	4.42485e+06	2.5958e+06	2.90363e+06	2.82211e+06	2.73602e+06	3451839	0	0	0	0	0	0	0	0	0	0	0	0	0	0	0	0	0	0	0	0	0	0	0
88	Acetophenone	98-86-2	1637	AR, KT	205920	312473	450327	430486	397114	500748	107901	198443	318261	515562	429598	209058	728494	708387	620043	608963	534848	1045963	403983	667974	0	493208	939804	1.07758e+06	409913	485594	585584	726393	539498
89	3-Methylbutanoic acid	503-74-2	1661.94	FA	34926839	42534517	40021887	4.21474e+07	38167239	4.47514e+07	2.08488e+07	1.95581e+07	2.75963e+07	9.80782e+06	1.09043e+06	2.24687e+07	827196	710674	1588777	1340658	1170564	568452	3.40065e+06	7.77156e+06	3176507	3431802	4358461	5944752	2169659	1220661	947448	2669849	7163297
90	Heptadecane	629-78-7	1700	HY	1381870	360352	521464	549353	716764	598728	301798	348784	447652	1.55189e+06	1544716	678896	808156	801599	1364838	1809896	614844	651169	741652	1097533	565207	808101	868784	713615	729177	1413990	1684195	868376	1197798
91	3-Hydroxypropyl methyl sulfide	505-10-2	1709.69	SU	802156	1180709	1.24356e+06	1.47713e+06	1984237	2.15554e+06	192730	254349	0	0	0	0	1602460	1.15836e+06	1641608	1648666	1368475	739056	357094	630895	1054702	193992	603563	429784	0	0	0	0	0
92	Benzyl acetate	140-11-4	1717.18	ES	278863	504848	1.07997e+06	858852	322944	500860	100	100	100	2501.5	3306.5	32895	0	0	0	0	0	0	0	0	0	0	0	0	0	0	0	0	0
93	Neryl acetate	141-12-8	1719.52	ES	1323794	315737	432666	482296	552540	1133290	226546	170895	88616	235708	307380	158526	40667.5	54523.5	0	0	0	16793.5	305662	284606	389865	226062	260120	437058	363769	374452	0	0	0
94	Unknown		1733		0	0	0	0	0	0	0	0	0	0	0	0	18808.5	25681	151990	37239	100	100	189581	130386	177271	32495.5	149438	144348	0	0	0	0	0
95	Geranyl acetate	16409-44-2	1750.62	TE, ES	2.01385e+06	756778	659502	645290	997898	811276	123384	92877	125850	100916	78626	286168	174032	192230	0	0	0	132400	217956	208216	250029	204558	235928	255030	0	0	0	0	0
96	Acetamide	60-35-5	1761.13	AM	91613.5	361138	23194.5	38051.5	225965	131472	0	0	0	0	0	0	0	0	0	0	0	0	326054	294153	319804	305130	376586	236544	0	0	0	0	0
97	β-Citronellol	106-22-9	1764.76	OH	233492	545895	470470	753221	439302	701787	242522	193961	246208	163424	458748	72174	559664	651858	515178	311499	486309	351719	324308	272252	689161	193082	683018	797463	0	0	0	0	0
98	Methoxy-phenyl-oxime	67160-14-9	1774	IM	8.45583e+06	14927016	5272298	5.60364e+06	7917924	7.86542e+06	2802570	2619822	2.53828e+06	2.00203e+06	2503444	2.4612e+06	1.76627e+06	1.89413e+06	3346356	2494666	2274105	3.31545e+06	2.70825e+06	2491674	3.14982e+06	2343386	3.37848e+06	3.60927e+06	4430655	2877676	3259643	1926411	5613654
99	Octadecane	593-45-3	1800	HY	0	0	0	75563.5	0	0	0	0	0	0	0	0	0	0	0	0	0	0	0	0	0	0	235182	0	0	0	0	0	0
100	Nerol	106-24-1	1796	OH	105229	181748	127767	152704	160325	212260	96411	63372	68916	36207.5	42334	46265	348856	315014	268379	256494	434225	144114	460093	298330	484930	265668	584348	553746	0	0	0	0	0
101	Unknown		1801		86344	141344	68070	137216	115699	90694.5	132108	84130.5	107470	100620	122088	170214	13759.5	100	340111	256494	434225	83730	7654	26900	16466.3	97603	19189.5	11202.5	78955	100	123328	58808	85138
102	2-Phenylethyl acetate	103-45-7	1803.7	AR, ES	3.28185e+07	16271206	17255941	1.7101e+07	2.48077e+07	17663147	3959662	3.28529e+06	1.47324e+06	2.13788e+06	1.6893e+06	9930818	1984347	2.00701e+06	5371920	1470634	1285409	1905011	4611756	7.05775e+06	5.4575e+06	7285454	5310709	3370311	100	0	0	0	100
103	Hexanoic acid	142-62-1	1836.5	AR, ES	332078	1083561	624468	532920	592074	646393	40730.5	50	0	0	0	0	0	0	0	0	0	0	0	0	0	0	0	0	0	0	0	0	106119
104	Ethyl dodecanoate	106-33-2	1840.09	ES	1.42822e+06	529045	877140	800685	1285813	1.21869e+06	0	0	0	0	0	0	0	0	0	0	0	0	0	0	0	0	0	0	0	0	0	0	0
105	Geraniol	106-24-1	1844.86	TE, OH	444112	630878	416214	255194	420028	436210	186626	138656	229262	194930	155593	42979	245316	235404	397932	574608	483780	137041	481692	451329	724222	617990	820023	736472	0	0	0	0	0
106	Phenylmethanol	100-51-6	1866.06	AR, OH	2.14944e+06	1944314	2.77572e+06	2614603	2.7443e+06	3.3777e+06	662730	1.07146e+06	1932430	1689637	2360369	717417	653781	505875	1490661	561851	424903	364249	317686	538798	394328	1229320	387194	377404	0	303619	0	0	0
107	2-Phenylethyl propionate	122-70-3	1873.04	AR, ES	9080194	2.65264e+06	2073338	2.18802e+06	6.36381e+06	2056019	452530	317486	229050	195551	149464	430912	255144	451560	558925	485223	316228	357870	758990	469576	871467	446404	809280	1020296	300271	314369	126630	261280	661588
108	2-Phenylethanol	60-12-8	1895	AR, OH	3.97906e+07	49429827	4.30622e+07	47353909	46648511	4.31369e+07	36106317	33528245	18753447	26779619	4.15515e+07	3.36036e+07	50031718	46103038	74844969	46244381	43659545	4.29291e+07	60030534	6.3406e+07	64184566	81052757	64246994	5.33704e+07	2021278	935638	916499	1817667	3915261
109	2-Phenylacetonitrile	140-29-4	1907	AR, NT	0	0	0	0	0	0	0	0	0	424858	0	60529.5	0	0	0	0	0	0	0	0	0	281294	0	0	273071	201388	116007	118909	131421
110	1-Dodecanol	112-53-8	1966.32	OH	975278	2050600	630018	441599	516505	494352	0	0	0	0	0	0	0	0	0	0	0	0	0	0	0	0	0	0	792154	1013850	1445099	449089	1396729
111	Phenol	108-95-2	1990.95	AR, OH	1843083	2221297	1.01705e+06	1.11364e+06	1.65913e+06	1207546	2.36077e+06	2002146	1362793	865526	941820	1.04343e+06	1.57539e+06	1764338	2887033	4114072	1770835	2203051	1511939	835992	1.25577e+06	1.30255e+06	1.65438e+06	1382340	1554057	1017602	1125272	3278828	2189904
112	trans-Nerolidol	40716-66-3	2035.86	OH	238099	198598	214000	208064	198805	204486	0	0	0	0	0	0	0	0	0	0	0	0	0	0	0	0	0	0	0	0	0	0	0
113	Ethyl tetradecanoate	124-06-1	2045.39	ES	826764	177045	205966	221198	493994	582144	0	0	0	0	0	0	0	0	0	0	0	0	0	0	0	0	0	0	0	0	0	0	0
114	Octanoic acid	124-07-2	2050.57	FA	2.09841e+06	2077139	1503860	1283880	1783320	2319983	0	0	0	0	0	0	0	0	0	0	0	0	0	0	0	0	0	0	0	0	0	0	0
115	Unknown ester		2081.28	ES	451058	172286	203114	207018	399568	527076	0	0	0	0	0	0	0	0	0	0	0	0	0	0	0	0	0	0	0	0	0	0	0
116	Hexadecan-2-one	18787-63-8	2121.87	KT	1734995	1975651	796744	809677	1.53001e+06	1238397	597460	491640	915238	963924	1282792	1459856	777508	679490	780901	747715	597363	545111	556548	868206	377188	796276	532858	521690	702724	776375	1920774	1834876	2719712
117	Nonanoic acid	112-05-0	2158.1	FA	567739	413010	596730	739500	462823	431115	1.36065e+06	1.09702e+06	248632	48915.5	135030	2391419	0	0	0	0	0	0	0	0	0	0	0	0	0	0	0	0	0
118	Farnesyl acetate	4128-17-0	2255.51	TE, ES	3.0681e+06	1.35283e+06	1.64641e+06	1963830	2.41505e+06	2634459	0	0	0	0	0	0	0	0	0	0	0	0	0	0	0	0	0	0	0	0	0	0	0
119	2,3-Dihydro-6-trans-farnesol	37519-97-4	2263.43	TE, OH	1437036	1175895	1.45235e+06	1611945	1.41151e+06	1719509	488252	539372	373074	229188	522286	343266	0	0	0	0	0	0	0	0	0	0	0	0	0	0	0	0	0
120	Ethyl (9E)-9-hexadecenoate	54546-22-4	2276.18	ES	881164	339900	399330	380160	674481	474202	0	0	0	0	0	0	0	0	0	0	0	0	0	0	0	0	0	0	0	0	0	0	0
121	2,4-Bis(1,1-dimethylethyl)phenol	96-76-4	2302.18	AR, OH	572308	345718	369767	287556	406322	2491135	328252	261224	402349	127498	184894	561782	327872	242406	207915	158829	137517	177946	0	231554	153083	268556	0	0	1424890	1091194	1285433	538001	1192814
122	(Z,E)-or (E,Z)-Farnesol	106-28-5	2313.69	TE, OH	216175	10501.5	134046	91258.5	282312	92354	0	0	0	0	0	0	0	0	0	0	0	0	142803	0	0	0	0	0	0	0	0	0	0
123	Farnesol	4602-84-0	2350.9	TE, OH	3656041	1761281	1.82998e+06	2419491	2.69594e+06	3918662	0	0	0	0	0	0	0	0	0	0	0	0	0	0	0	0	0	0	0	0	0	0	0
124	Unknown		2377.26		938573	990482	1.17358e+06	793198	2973106	2402050	0	0	0	0	0	0	0	0	0	0	0	0	0	0	0	0	0	0	0	0	0	0	0
125	Unknown		2380		504331	100	82595	476046	265856	518226	0	0	0	0	0	0	0	228763	0	0	0	0	0	0	0	250075	0	51790.5	0	0	0	0	131798
126	Tetracosane	646-31-1	2400	HY	385870	449714	422890	288358	861413	4.88966e+06	0	0	0	0	0	0	0	0	0	0	0	0	0	0	0	0	0	0	0	0	0	0	0
